# Supplementary material for: Nurse Educators’ Self-Reported Level of Teaching Competence and Its Correlation with Sociodemographic, Professional, Training and Research Variables: A Cross-Sectional Multicentre Study
Source: Nurs Rep. 2026 Jan 27;16(2):41. doi: 10.3390/nursrep16020041 (PMC12942969; doi:10.3390/nursrep16020041)
Supplement: Supplementary file 1 [file nursrep-16-00041-s001.zip]

Archive with 1 entries (1 files):
- nursrep-4033059-supplementary.pdf
